# Supplementary material for: Novel Adhesive Nanocarriers Based on Mussel-Inspired Polyglycerols for the Application onto Mucosal Tissues
Source: Pharmaceutics. 2022 Apr 26;14(5):940. doi: 10.3390/pharmaceutics14050940 (PMC9144514; doi:10.3390/pharmaceutics14050940)
Supplement: Supplementary file 1 [file pharmaceutics-14-00940-s001.zip]

Archive with 1 entries (1 files):
- pharmaceutics-1654685-supplementary.pdf
